# Supplementary material for: Physiological Level Production of Antigen-Specific Human Immunoglobulin in Cloned Transchromosomic Cattle
Source: PLoS One. 2013 Oct 24;8(10):e78119. doi: 10.1371/journal.pone.0078119 (PMC3813428; doi:10.1371/journal.pone.0078119)
Supplement: Table S1 — Oligo DNA information. (XLSX) [file pone.0078119.s001.xlsx]

## Sheet: Sheet1
Name of oligo DNA	Sequence (5' → 3')
kD-F9	TCGAGGATCCGCCAGGGAGACAGATGCCAAGTACGGTTTAG
kD-R9	TCGAGGATCCAGGATCTTTGGGGGACTGAATGGGGTGTGCT
Oligo DNA pair 1	AGCTTGGATCCATAACTTCGTATAGGATACTTTATACGAAGTTATA
	AGCTTATAACTTCGTATAAAGTATCCTATACGAAGTTATGGATCCA
SL-F2	TCGAGGATCCGGCCTCCCAAAGGATTATAGACGTGAGCCACTGT
SL-R2	TCGAGGATCCAAAGAAGGGGCCCGCCTCTGCCTCTAAATCCTGAC
553-F3	TGTAGCTGACTTTAGCCACCCACAAGTAC
553-R3	CTTGCTGATTATACCTCATCTCCTTCCCTC
Oligo DNA pair 2	GTACAATAACTTCGTATAGCATACATTATACGAAGTTATAGATCTG
	AATTCAGATCTATAACTTCGTATAATGTATGCTATACGAAGTTATT
Oligo DNA pair 3	GATCTATAACTTCGTATAGGATACTTTATACGAAGTTATG
	CTAGCATAACTTCGTATAAAGTATCCTATACGAAGTTATA
SC355-F3	GTACAATCTTGGATCACTACAACCTCTGCCTACCA
SC355-R3	TGCTGTGTCTAATCAGGTGTTGAACCCATCTACTA
Oligo DNA pair 4	GATCTATAACTTCGTATAGTATACATTATACGAAGTTATG
	CTAGCATAACTTCGTATAATGTATACTATACGAAGTTATA
14CEN-F	TCGAGGATCCTTCGCCACCCCAAAGATGATTACAGATTAC
14CEN-R	TCGAGGATCCTACACTAGAAGCACAAACCCCACCATTACACAT
Oligo DNA pair 5	AGCTTGGATCCATAACTTCGTATAGTATACATTATACGAAGTTATA
	AGCTTATAACTTCGTATAATGTATACTATACGAAGTTATGGATCCA
hCm-F	CAGTCCCCGGCAGATTCAGGTGTCC
hCm-R	GAAAGTGGCATTGGGGTGGCTCTCG
SeSp	GGACCAGGTGGAGACTGTGCAGTCCTCACCCATAACTTTCAGGGCCTACAGCATGCTG
	CAGCATGCTGTAGGCCCTGAAAGTTATGGGTGAGGACTGCACAGTCTCCACCTGGTCC
g1(g2)-F	ACCCCAAAGGCCAAACTCTCCACTC
g1(g2)-R	CACTTGTACTCCTTGCCATTCAGC
bIgG1-F	TCAACAGCACCTACCGCGTGGTCAG
bIgG1-R	GCGGGGTCGTGCCGTACTTGTCCTC
pNsiI-bG1-hG1-BmgBI	ATGCATGAGGCTCTGCACAACCACTACACACAGAAGAGCCTCTCCCTGTCTCCGGGTAAATGAGCCTCACGTC
	GACGTGAGGCTCATTTACCCGGAGACAGGGAGAGGCTCTTCTGTGTGTAGTGGTTGTGCAGAGCCTCATGCAT
bCLR-F	TCTGTCTGTCCAACAGTGGC
bCLR-R	ATTATGGGATGAGTCCAGGC
bCLL-F	TTAACTGCGGTACAAGGTGC
bCLL-R	CAACCTCTCCAGGATTCTGG
R-F2	GACAAGCGTGCTAGGGTCATG
R-R1	GGGATGGGACCTTGTTAGACTTG
CL1puro-F2	CGCGCATGGCCGAGTTGAGCGGTTCC
CL1puro-R2	CAGGCTCCCGGCTGGCGCTGGTAAGTCC
CL5CAG-F2	GCCCGGCCCCAGATGGAACCCGAGACAGG
CL5CAG-R2	ATGCCAGGCGGGCCATTTACCGTCATTGA
CAGpuro-F3	GCGGCGCCGGCAGGAAGGAAATG
CAGpuro-R3	CGAGGCGCACCGTGGGCTTGTA
L001-F1	ACCCTCGGTCACCCTGTT
L002-R2	TGAGAAGGTCTTTATTCAGGAG
BCm-f2	TCTCTGGTGACGGCAATAG
BCm-r2	CTTCGTGAGGAAGATGTCGG
BCmKO-F14	CCACAAAGGAAAAAGCTGCACTGCTATAC
BCmKO-R14	TGTGGGATCAGGAGGTCAGATAGACATC
bIgL-Ld-F1	GTGGGGCCACAGAAGGCAGGAC
bIgL-C-R	ACCCGGGTAGAAGTCGCTGATGAGA
L003-F2	CCCTCGGTCACCCTGTTCCC
L004-R2	CTGGTGTGAGGCGACCTGGG
bIgk-F	CAGCTCCTGGGGCTCCTCCTG
bIgk-R	TGCAATAGGGGTTGATCTGTGGACA
335N-F	GGGCAACATAGCAAGACACCATTC
335N-R	TCCTCTCACCTCAGCCTCCATAGTA
SC335KO-F2	ACGGCG TGAGGACCAAGGAGCGAAACC
SC335KO-R2	TGAGCGACGAATTAAAAC AGGCGATGAC
14CEN(N)-F2	AACAGTTGAATTTATGGGGAGTC
14CEN(N)-R2	TCAGGCTTTAAACACAGTATCACAG
14CENKO-F3	ACTGAAATATTTTAAATGTTTGCCCTTCCCACTCC
14CENKO-R3	AGACCTCCGCGCCCCGCAACCTCCCCTTCTAC
cHAC 3'-F	CAAGCATGGAGCCCGCAGTAATAG
cHAC 3'-R	AAGGTGACCCGGGCAGTTGTAGG
CH1 5'-F	CCGACAGGCAGGGCACGAGGAG
CH1 5'-R	TGCGAGGCGGGACAAAGACAC
cHAC-F3	TGCAGGTGAAGTGACGGCCAGCCAAGAACA
cHAC-R3	TGGCAGCAGGGTGACAGGGAAGGCAGGGAAAAG
CH2 5'-F	CAGCACCCCAACGGCAACAAAGAAA
CH2 5'-R	CCCCAGGGCTGCACTCACCAACAT
CD8AKO-F2	AAGGCCCCCAAGCTGATTTCCGTGAGACTAAG
CD8AKO-R2	GCCTGGACGAGCTGTACGCCGAGTGGT
553-F4	GCTAAGGCACTTCGGTTCTCTTTGTGTTC
553-R4	GGTTGTCTTTAAAAGCAGGGATAAGGATG
553KO-F	GTCAGCCAGGCGGGCCATTTACCGTAAGTTATGTA
553KO-R	AGGGCTGGGTTAGATGGCACCAAATGAAAGGAGAA
STOPpuro-F2	ACTCCACACAGGCATAGAGTGTC
STOPpuro-R	GTGGGCTTGTACTCGGTCAT
GFP2	TGAAGGTAGTGACCAGTGTTGG
350P-F	ACCAGCGCGTCATCATCAAG
350P-R	ATCGCCAGCCTCACCATTTC
hVpreB3-F	CACTGCCTGCCCGCTGCTGGTA
hVpreB3-R	GGGCGGGGAAGTGGGGGAGAG
hl5-F	AGCCCCAAGAACCCAGCCGATGTGA
hl5-R	GGCAGAGGGAGTGTGGGGTGTTGTG
344-F	ATCATCTGCTCGCTCTCTCC
344-R	CACATCTGTAGTGGCTGTGG
IgL-F	GGAGACCACCAAACCCTCCAAA
IgL-R	GAGAGTTGCAGAAGGGGTGACT
hVpreB1-F	TGTCCTGGGCTCCTGTCCTGCTCAT
hVpreB1-R	GGCGGCGGCTCCACCCTCTT
553P-F	AGATCTCTTGAGCCCAGCAGTTTGA
553P-R	TGAAGTTAGCCGGGGATACAGACG
FABP1-F	TATCAAGGGGGTGTCGGAAATCGTG
FABP1-R	ACTGGGCCTGGGAGAACCTGAGACT
EIF2AK3-F	AGGTGCTGCTGGGTGGTCAAGT
EIF2AK3-R	GCTCCTGCAAATGTCTCCTGTCA
RPIA-F	CTTACCCAGGCTCCAGGCTCTATT
RPIA-R	CTCTACCTCCCTACCCCATCATCAC
IGKC-F	TGGAAGGTGGATAACGCCCT
IGKC-R	TCATTCTCCTCCAACATTAGCA
IGKV-F	AGTCAGGGCATTAGCAGTGC
IGKV-R	GCTGCTGATGGTGAGAGTGA
cos138KO-F	TCTTTCTCTCACCTAATTGTCCTGGC
cos138KO-R	AGGACTGGCACTCTTGTCGATACC
SC355F3R3KO-F2	GCCATTGTCGAGCAGGTAGT
SC355F3R3KO-R2	TCCCTCATCAGCCATCCTAA
MTA1-F3	AGCACTTTACGCATCCCAGCATGT
MTA1-R3	CCAAGAGAGTAGTCGTGCCCCTCA
ELK2P2-F	CCCACTTTACCGTGCTCATT
ELK2P2-R	ATGAAGGTCCGTGACTTTGG
CreCAGzeo-F3	GCCCTCACCTTGCAGACCACCTCCATCAT
CreCAGzeo-R3	CCTCTCCTGCTCAGTCCCCTTCCTTCCATC
VH3-F	AGTGAGATAAGCAGTGGATG
VH3-R	CTTGTGCTACTCCCATCACT
iscont1-F1	TTGCAAAGGGGCCTGGTGGAATA
hIgG1-R10	GCAGGGAACGGGATGAGGATAGAGG
bNeo 5’-R	GGGAGAGTGAAGCAGAACGT
bIgG1-5’-seq-R6	TTGCTGACAAAGGTCCGTCTA
iscont1-R1	GCTTGGCGGCGAATGGGCTGAC
isHAC-TM-dig-F3	AGAGAAGATGGGGCCCAAGAGCGCAGCTGTCCAGA
isHAC-TM-dig-R2	GTTCACGCTGTTCTCCTGCCGCACTCCCCGTATGG
isHAC-Sw-dig-F5	TTTCTCAGGAGGCAGTTAATGTGGTCTGGTATTCC
isHAC-Sw-dig-R3	GCAGGGCTGCCAGGGGTTAGTGCCGTGGGGGTAGAT
hIgG1-F10	CCAGGGCCACAGTTAACGGATACGA
bIgG1-5’-Seq-R10	GGGTCACTTTCTCGGTCCTGGTCT
iscont1-F3	GGCCCCTCCATTTGTACTTTCTAT
iscont1-R6	GGGGCAGGAGGAGAAGGGGACGAC
hIgG1-F25	CCTGGTCCTCACATGGCCATACCTC
hIgG1-R23	GGTCCGGGCTCTGGGGATTTCAT
hg1TMneg-F3	CCTCCCTGGTCCTCACATGGCCATA
hg1TMneg-R3	CATGGCACGGCAGGGTCCGGGC
hIgG1TM-dig-F1	CTCTGCAGAGCCCAAATCTTGTGACAAAACTCA
hIgG1TM-dig-R2	CCCCCGGGCTGCAGGAATTCGATATCAAGCTTAGGAC
hg1TMneoattP-F1	AAGCGGGAAGGGACTGGCTGCTATTGGGCGAAGTG
hg1TMneoattP-R1	GGAGCCCGGCACCGTCCTGGGTTTCCTTTCCTTAT
hg1FRTCAGattPhisD-F1	ATGGACGGGATGACCTGGGAGATCGTGGCAAGTTT
hg1FRTCAGattPhisD-R1	GGGGGCCCGGTACCGAAGTTCCTATTCCGAAGTTC
bIgG1-3’-SeqF3	CACTGGTCAGTGAGAAGGAC
attPpuro-R3	CACCCCAGGCTTTACACTTTATGCTTCC
hIgG1-R15	GCTCCCCCTACCACCTCCCTTTAC
CAGDsRed-F2	GGCGGGGTTCGGCTTCTGGCGTGTGAC
CAGDsRed-R2	CTTGGCCATGTAGATTGACTTGAACTCC
bIgG1-dig-F1	GGCGCCGCTTAAACCACCCCACCAACCCACAA
hIgG1-dig-R1	ACCTGGGCACGGTGGGCATGTGTGAGTTTTGTC
bIgG1TM-R4	AGACAGCAAAGAGAAAGAACAGGCCCCCACATTAG
